# Supplementary material for: Comparison of In Situ and Postsynthetic Formation of MOF-Carbon Composites as Electrocatalysts for the Alkaline Oxygen Evolution Reaction (OER)
Source: Molecules. 2025 Jan 7;30(2):208. doi: 10.3390/molecules30020208 (PMC11767250; doi:10.3390/molecules30020208)
Supplement: Supplementary file 1 [file molecules-30-00208-s001.zip]

Archive with 1 entries (1 files):
- molecules-3385509-supplementary.pdf
